# Supplementary material for: Constructing future behavior in the hippocampal formation through composition and replay
Source: Nat Neurosci. 2025 Mar 10;28(5):1061–72. doi: 10.1038/s41593-025-01908-3 (PMC12081289; doi:10.1038/s41593-025-01908-3)
Supplement: Supplementary file 3 — Supporting data for Supplementary Figs. 7–9. [file 41593_2025_1908_MOESM3_ESM.zip]

Archive with 10 entries (9 files):
- S/
- S/S7a_50.mat
- S/.DS_Store
- __MACOSX/S/._.DS_Store
- S/S7b_10.mat
- S/S7a_25.mat
- S/S8_S9.mat
- S/S7a_10.mat
- S/S7b_50.mat
- S/S7b_25.mat
