# Supplementary material for: Constructing future behavior in the hippocampal formation through composition and replay
Source: Nat Neurosci. 2025 Mar 10;28(5):1061–72. doi: 10.1038/s41593-025-01908-3 (PMC12081289; doi:10.1038/s41593-025-01908-3)
Supplement: Supplementary file 4 — Source data. [file 41593_2025_1908_MOESM4_ESM.zip]

Archive with 7 entries (6 files):
- 4/
- 4/4e_1.mat
- 4/4e_2.mat
- 4/4e_3.mat
- 4/4i_3.mat
- 4/4b.mat
- 4/4h_3.mat
