# Supplementary material for: Constructing future behavior in the hippocampal formation through composition and replay
Source: Nat Neurosci. 2025 Mar 10;28(5):1061–72. doi: 10.1038/s41593-025-01908-3 (PMC12081289; doi:10.1038/s41593-025-01908-3)
Supplement: Supplementary file 5 — Source data. [file 41593_2025_1908_MOESM5_ESM.zip]

Archive with 8 entries (7 files):
- 5/
- 5/5i.mat
- 5/5h.mat
- 5/5j.mat
- 5/5k.mat
- 5/5g.mat
- 5/5f_2.mat
- 5/5f_1.mat
